# Supplementary material for: Aegle marmelos Leaf Extract Phytochemical Analysis, Cytotoxicity, In Vitro Antioxidant and Antidiabetic Activities
Source: Plants (Basel). 2021 Nov 25;10(12):2573. doi: 10.3390/plants10122573 (PMC8708738; doi:10.3390/plants10122573)
Supplement: Supplementary file 1 [file plants-10-02573-s001.zip]

Archive with 1 entries (1 files):
- plants-1463841-supplementary.pdf
